# Supplementary material for: Longitudinal trajectories in negative symptoms and changes in brain cortical thickness: 10-year follow-up study
Source: Br J Psychiatry. 2023 Jul;223(1):309–18. doi: 10.1192/bjp.2022.192 (PMC10331319; doi:10.1192/bjp.2022.192)
Supplement: Supplementary file 1 [file bjpsup.zip]

Archive with 3 entries (3 files):
- S0007125022001921sup001.docx
- S0007125022001921sup002.docx
- S0007125022001921sup003.docx
